# Supplementary material for: Low-Intensity Pulsed Ultrasound-Mediated Blood-Brain Barrier Opening Increases Anti-Programmed Death-Ligand 1 Delivery and Efficacy in Gl261 Mouse Model
Source: Pharmaceutics. 2023 Jan 30;15(2):455. doi: 10.3390/pharmaceutics15020455 (PMC9967384; doi:10.3390/pharmaceutics15020455)
Supplement: Supplementary file 1 [file pharmaceutics-15-00455-s001.zip]

Archive with 1 entries (1 files):
- pharmaceutics-2116866-supplementary.pdf
